# Supplementary material for: Outpatient Management of Pulmonary Embolism Patients with Direct Oral Anticoagulants: A Systematic Review
Source: J Clin Med. 2025 Dec 17;14(24):8931. doi: 10.3390/jcm14248931 (PMC12734285; doi:10.3390/jcm14248931)
Supplement: Supplementary file 1 [file jcm-14-08931-s001.zip]

Archive with 1 entries (1 files):
- jcm-4012284-supplementary.pdf
